# Supplementary material for: Evidence of the Existence of Site-Specific Female Contact Pheromones Involved in the Sexual Interaction Behavior of the Pacific Whiteleg Shrimp Penaeus vannamei
Source: Animals (Basel). 2024 May 22;14(11):1523. doi: 10.3390/ani14111523 (PMC11171375; doi:10.3390/ani14111523)
Supplement: Supplementary file 1 [file animals-14-01523-s001.zip]

Archive with 9 entries (8 files):
- Supplementary material/
- Supplementary material/.DS_Store
- __MACOSX/Supplementary material/._.DS_Store
- Supplementary material/Gutie╠ürrez-Vera et al., 2024. Contact behavior stage displayed by male shrimp. Evidence of the existence of site-specific female contact pheromones involved in the sexual interaction behavior of the Pacific whiteleg shrimp Penaeus vannamei.mp4
- __MACOSX/Supplementary material/._Gutie╠ürrez-Vera et al., 2024. Contact behavior stage displayed by male shrimp. Evidence of the existence of site-specific female contact pheromones involved in the sexual interaction behavior of the Pacific whiteleg shrimp Penaeus vannamei.mp4
- Supplementary material/Gutie╠ürrez-Vera et al., 2024.4 Pushing behavior stage displayed by male shrimp. Evidence of the existence of site-specific female contact pheromones involved in the sexual interaction behavior of the Pacific whiteleg shrimp Penaeus vannamei.mp4
- __MACOSX/Supplementary material/._Gutie╠ürrez-Vera et al., 2024.4 Pushing behavior stage displayed by male shrimp. Evidence of the existence of site-specific female contact pheromones involved in the sexual interaction behavior of the Pacific whiteleg shrimp Penaeus vannamei.mp4
- Supplementary material/Gutie╠ürrez-Vera et al., 2024. Avoidance behavior displayed by male shrimp. Evidence of the existence of site-specific female contact pheromones involved in the sexual interaction behavior of the Pacific whiteleg shrimp Penaeus vannamei.mp4
- __MACOSX/Supplementary material/._Gutie╠ürrez-Vera et al., 2024. Avoidance behavior displayed by male shrimp. Evidence of the existence of site-specific female contact pheromones involved in the sexual interaction behavior of the Pacific whiteleg shrimp Penaeus vannamei.mp4
